# Supplementary material for: Improving inpatient provider-initiated HIV testing and counseling in Sierra Leone
Source: PLoS One. 2020 Jul 24;15(7):e0236358. doi: 10.1371/journal.pone.0236358 (PMC7380619; doi:10.1371/journal.pone.0236358)
Supplement: S1 Appendix — (XLSX) [file pone.0236358.s001.xlsx]

## Sheet: Test Results
										0-25%	26-35%	36-45%	46-55%	56-65%	66-75%	76-85%	86-100%	n
		Test Score (#)		Test Score (%)					Pre-Test	2	9	4	10	2	0	0	1	28
	Participant #	Pre-test	Post-Test	Pre-test	Post-test				Post-Test	0	0	0	2	6	11	2	7	28
	1	3	10.95	0.2	0.73
	2	4.05	10.05	0.27	0.67
	3	4.95	10.95	0.33	0.73
	4	4.05	13.35	0.27	0.89
	5	7.05	13.95	0.47	0.93
	6	7.05	10.95	0.47	0.73
	7	4.95	13.05	0.33	0.87
	8	13.95	13.95	0.93	0.93
	9	6	10.05	0.4	0.67
	10	4.05	13.95	0.27	0.93
	11	7.05	13.05	0.47	0.87
	12	1.05	10.05	0.07	0.67
	13	7.05	13.05	0.47	0.87
	14	7.05	10.95	0.47	0.73
	15	4.95	7.05	0.33	0.47
	16	9	12	0.6	0.8
	17	4.95	9	0.33	0.6
	18	6.3	9	0.42	0.6
	19	6	10.05	0.4	0.67
	20	7.05	9	0.47	0.6
	21	4.05	10.95	0.27	0.73
	22	7.95	10.95	0.53	0.73
	23	4.05	9	0.27	0.6
	24	7.95	10.05	0.53	0.67
	25	7.05	9	0.47	0.6
	26	7.05	12	0.47	0.8
	27	9	9	0.6	0.6
	28	6	7.95	0.4	0.53
		172.65	303.3	0.411071	0.722143
