# Supplementary material for: Improving inpatient provider-initiated HIV testing and counseling in Sierra Leone
Source: PLoS One. 2020 Jul 24;15(7):e0236358. doi: 10.1371/journal.pone.0236358 (PMC7380619; doi:10.1371/journal.pone.0236358)
Supplement: S2 Appendix — (XLS) [file pone.0236358.s002.xls]

## Sheet: Agregate Data
	Sierra Leone Provider Initaited Testing and Couseling (PITC) Data
	Data elements per month
		2017					2018								Total
	Data Elements	Aug	Sep	Oct	Nov	Dec	Jan	Feb	Mar	Apr	May	Jun	Jul	Aug
1	Number of adults admitted to target wards during reporting month	390	480	531	452	627	988	780	781	783	830	740	838	979	9199
2	Number of adult inpatients asssessed for PITC eligibility during reporting month			489	304	358	524	598	609	724	728	651	773	822	6580
3	Number of adult inpatients eligible for PITC during reporting month	370	450	390	226	314	424	516	553	627	629	557	688	744	6488
4	Number adult inpatients receiving testing, counseling and results during reporting month	14	19	347	209	291	366	494	450	604	607	525	674	671	5271
5	Number adult inpatients newly diagnosed with HIV during reporting month	0	0	28	12	23	32	27	28	28	32	33	46	22	311
6	Number of facilities experiencing HIV test kit stockouts in reporting month	0	0	0	0	2	1	0	0	0	1	2	3	6	15
	Indicator percentage	2017					2018								Total
	Indicators	Aug	Sep	Oct	Nov	Dec	Jan	Feb	Mar	Apr	May	Jun	Jul	Aug
1	Proportion of adult inpatients assessed for PITC eligibility during reporting month	0	0	0.920904	0.672566	0.570973	0.530364	0.766667	0.77977	0.924649	0.877108	0.87973	0.922434	0.839632	0.715295
2	Proportion of adult inpatients eligible for PITC during reporting month			0.797546	0.743421	0.877095	0.80916	0.862876	0.908046	0.866022	0.864011	0.855607	0.890039	0.905109	0.986018
3	Proportion of eligible adult inpatients who received PITC during reporting month	0.0378378	0.0422222	0.889744	0.924779	0.926752	0.863208	0.957364	0.813743	0.963317	0.965024	0.942549	0.979651	0.901882	0.812423
4	Proportion of inpatients testing positive for HIV during reporting month	0	0	0.0806916	0.0574163	0.0790378	0.0874317	0.0546559	0.0622222	0.0463576	0.0527183	0.0628571	0.0682493	0.0327869	0.0590021

## Sheet: Graph
							Period	% of adult inpatients assessed for PITC eligibility during reporting month	% of adult inpatients eligible for PITC during reporting month	% of eligible adult inpatients who received PITC during reporting month	# of eligible adult inpatients received PITC during reporting month
							2017-08-01	0	0	4	14
							2017-09-01	0	0	4	19
							2017-10-01	92.1	79.8	89	347
							2017-11-01	67.3	74.3	92.5	209
							2017-12-01	57.1	87.7	92.7	291
							2018-01-01	53	80.9	86.3	366
							2018-02-01	76.7	86.3	95.7	494
							2018-03-01	78	90.8	81.4	450
							2018-04-01	92.5	86.6	96.3	604
							2018-05-01	87.7	86.4	96.5	607
							2018-06-01	88	85.6	94.3	525
							2018-07-01	92.2	89	98	674
							2018-08-01	84	90.5	90.2	671

## Sheet: _xltb_storage_
XL Toolbox Settings
	export_preset	<?xml version="1.0" encoding="utf-16"?> <Preset xmlns:xsd="http://www.w3.org/2001/XMLSchema" xmlns:xsi="http://www.w3.org/2001/XMLSchema-instance"> <Name>Png, 300 dpi, RGB, Transparent canvas</Name> <Dpi>300</Dpi> <FileType>Png</FileType> <ColorSpace>Rgb</ColorSpace> <Transparency>TransparentCanvas</Transparency> <UseColorProfile>false</UseColorProfile> <ColorProfile>sRGB Color Space Profile</Col…
	export_path	C:\Users\gk2353\Desktop\Clinical UNIT\Manuscript\Manuscript Submission 2020\Plos One\Fig 1.png
